# Supplementary material for: Genetic Diversity and Antimicrobial Drug Resistance of Serotype VI Group B Streptococcus, Canada
Source: Emerg Infect Dis. 2018 Oct;24(10):1941–2. doi: 10.3201/eid2410.171711 (PMC6154151; doi:10.3201/eid2410.171711)
Supplement: Supplementary file 1 — Technical Appendix 1. Characteristics of serotype VI group B Streptoccoccus isolates used in this study. [file 17-1711-Techapp-s1.xlsx]

## Sheet: Sheet1
Article DOI: https://doi.org/10.3201/eid2410.171711
Technical Appendix 1. Characteristics of the serotype VI group B Streptococcus isolates used in this study.
Isolate	Age*	Source†	Year	SRA Accession Number	Average coverage‡	MLST§								Clade#	PP**	Alp gene	Antimicrobial Susceptibility
						ST¶	Allele										Penicillin		Vancomycin		Erythromycin		Clindamycin		Tetracycline		Antimicrobial genes§§
							adhP	pheS	atr	glnA	sdhA	glcK	tkt				MIC††	Int‡‡	MIC	Int	MIC	Int	MIC	Int	MIC	Int
NGBS0096	OA	B	2010	SRR6337405	98	1	1	1	2	1	1	2	2	T	1b2a	bca	0.03	S	1	S	0.12	S	0.12	S	0.5	S	-
NGBS0162	LOD	T	2010	SRR6337406	38	1	1	1	2	1	1	2	2	M	1b2a	bca	0.03	S	0.5	S	0.12	S	0.12	S	0.5	S	-
NGBS0201	A	B	2010	SRR6337403	430	14	1	1	2	1	5	2	2		1a2b	alp1	0.03	S	0.5	S	0.12	S	0.12	S	0.5	S	-
NGBS0209	OA	B	2011	SRR6337404	105	1	1	1	2	1	1	2	2	M	1b2a	bca	0.06	S	1	S	0.25	S	0.12	S	0.5	S	-
NGBS0308	OA	B	2011	SRR6337409	40	1	1	1	2	1	1	2	2	M	1b2a	bca	0.03	S	0.5	S	0.12	S	0.12	S	0.5	S	-
NGBS0347	OA	B	2011	SRR6337410	90	14	1	1	2	1	5	2	2		1a2b	alp1	0.06	S	0.5	S	0.12	S	0.12	S	64	R	tetM
NGBS0537	A	B	2012	SRR6337407	80	1	1	1	2	1	1	2	2	T	1b2a	bca	0.06	S	0.5	S	0.12	S	0.12	S	0.5	S	-
NGBS0543	U	NSS	2011	SRR6337408	40	1	1	1	2	1	1	2	2		1b2a	alp3	0.06	S	0.5	S	0.12	S	0.12	S	0.5	S	-
NGBS0545	EOD	B	2011	SRR6337411	63	297	1	1	2	2	1	2	2		1b2a	bca	0.06	S	0.5	S	0.12	S	0.12	S	0.25	S	lsaC (truncated)
NGBS0691	OA	B	2010	SRR6337412	78	1	1	1	2	1	1	2	2	T	1b2a	bca	0.06	S	0.5	S	0.12	S	0.12	S	0.5	S	-
NGBS0694	OA	B	2010	SRR6337421	59	1	1	1	2	1	1	2	2	M	1b2a	bca	0.03	S	0.5	S	0.12	S	0.12	S	0.5	S	-
NGBS0713	A	B	2010	SRR6337422	86	1	1	1	2	1	1	2	2	M	1b2a	bca	0.06	S	0.5	S	0.12	S	0.12	S	0.5	S	-
NGBS0811	A	B	2011	SRR6337419	69	1	1	1	2	1	1	2	2	M	1b2a	bca	0.03	S	0.5	S	8	R	0.12	S	0.5	S	mefA, msrD
NGBS0878	A	SF	2012	SRR6337420	99	1	1	1	2	1	1	2	2	T	1b2a	bca	0.06	S	0.5	S	0.12	S	0.12	S	0.5	S	-
NGBS0931	OA	B	2010	SRR6337425	53	1	1	1	2	1	1	2	2	M	1b2a	bca	0.03	S	0.5	S	>8	R	>8	R	64	R	ermB, tetS, ant(6)-Ia, sat4, aph(3)-III
NGBS0938	OA	B	2010	SRR6337426	38	1	1	1	2	1	1	2	2	M	1b2a	bca	0.03	S	0.5	S	>8	R	>8	R	0.5	S	ermB, ant(6)-Ia, sat4, aph(3)-III
NGBS0963	A	B	2011	SRR6337423	54	1	1	1	2	1	1	2	2	M	1b2a	bca	0.03	S	0.5	S	>8	R	>8	R	64	R	ermB, tetS, ant(6)-Ia, sat4, aph(3)-III
NGBS0990	A	B	2011	SRR6337424	111	1	1	1	2	1	1	2	2	M	1b2a	bca	0.06	S	0.5	S	>8	R	>8	R	0.5	S	ermB, ant(6)-Ia, sat4, aph(3)-III
NGBS1000	OA	B	2012	SRR6337427	184	1	1	1	2	1	1	2	2	M	1b2a	bca	0.06	S	0.5	S	>8	R	>8	R	32	R	ermB, tetM, ant(6)-Ia, sat4, aph(3)-III
NGBS1007	A	B	2012	SRR6337428	29	1	1	1	2	1	1	2	2	M	1b2a	bca	0.03	S	0.5	S	>8	R	>8	R	0.5	S	ermB, ant(6)-Ia, sat4, aph(3)-III
NGBS1013	OA	B	2012	SRR6337416	27	1	1	1	2	1	1	2	2	M	1b2a	bca	0.03	S	0.5	S	>8	R	>8	R	64	R	ermB, tetS, ant(6)-Ia, sat4, aph(3)-III
NGBS1314	OA	B	2013	SRR6337415	31	1	1	1	2	1	1	2	2	M	1b2a	bca	0.03	S	0.5	S	>8	R	>8	R	16	R	ermB, tetO
NGBS1361	OA	B	2013	SRR6337414	89	1	1	1	2	1	1	2	2	M	1b2a	bca	0.03	S	0.5	S	4	S	0.12	S	0.5	S	-
NGBS1454	C	C	2014	SRR4414139	163	1	1	1	2	1	1	2	2	T	1b2a	bca	0.03	S	0.5	S	0.12	S	0.12	S	0.5	S	-
NGBS1605	EOD	B	2014	SRR6337413	105	1	1	1	2	1	1	2	2		1a2a	alp3	0.03	S	0.5	S	>8	R	>8	R	64	R	ermB, tetO, ant(6)-Ia, sat4, aph(3)-III
NGBS1629	A	B	2014	SRR6337418	81	889	9	1	6	1	3	2	4		2a	alp1	0.03	S	1	S	0.12	S	0.12	S	64	R	tetM
NGBS1653	OA	B	2014	SRR6337417	96	1	1	1	2	1	1	2	2	M	1b2a	bca	0.03	S	0.5	S	0.12	S	0.12	S	0.5	S	-
* EOD: Early-onset disease (patient 0-6 days of age). LOD: Late-onset disease (patient 7-90 days of age). A: Patient 18-60 year old. OA: Patient older than 60 years. U: Age unavailable. C: Colonizing isolate.
† Isolation source. B: Blood. T: Soft tissue. SF: Synovial fluid. NSS: Unknown normally sterile body site. C: Carriage.
‡ Average coverage calculated using a predicted genome size of 2.2 Mbp.
§ MLST: multilocus sequence type.
¶ ST: Sequence type.
# Clades were arbitrarily defined based on the grouping of ST1 isolates depicted in the Figure of the printed article. See the article body for more details. M:”Malaysian”. T: “Taiwanese”. See the article body for
** PP: Pilus profile. 1a and 1b indicate a pilus island 1 containing the traditional (a) or a very recently (b) backbone pilin subunits.
†† MIC: Minimum inhibitory concentration.
‡‡ Int: Interpretation. S: Sensitive. R: Resistant.
§§ The antimicrobial resistance database was downloaded from https://github.com/katholt/srst2/tree/master/data. The database was first reported by Gupta et al, Antimicrob Agents Chemother 2014; 58(1):212, and is periodically updated.
